# Supplementary material for: Magnetic Biochar Derived from Waste Bamboo as a Peroxymonosulfate Activator for Tetracycline Hydrochloride Degradation
Source: Molecules. 2025 May 23;30(11):2283. doi: 10.3390/molecules30112283 (PMC12156303; doi:10.3390/molecules30112283)
Supplement: Supplementary file 1 [file molecules-30-02283-s001.zip]

Archive with 1 entries (1 files):
- molecules-3611690-supplementary.pdf
